# Supplementary material for: Rare Taxa as Key Drivers of Soil Multi-Nutrient Cycling Under Different Crop Types
Source: Microorganisms. 2025 Feb 26;13(3):513. doi: 10.3390/microorganisms13030513 (PMC11944799; doi:10.3390/microorganisms13030513)
Supplement: Supplementary file 1 [file microorganisms-13-00513-s001.zip]

Archive with 1 entries (1 files):
- microorganisms-3402211-supplementary.pdf
